# Supplementary material for: FMT from Exercise and Konjac Glucomannan Preconditioned Donors Rescues Antibiotic-Induced Dysbiosis with Enhanced Ecological Restoration in Mice
Source: Nutrients. 2026 May 13;18(10):1544. doi: 10.3390/nu18101544 (PMC13209768; doi:10.3390/nu18101544)
Supplement: Supplementary file 1 [file nutrients-18-01544-s001.zip]

Archive with 1 entries (1 files):
- nutrients-4262060-supplementary.pdf
